# Supplementary material for: Differential benefits of mental training types for attention, compassion, and theory of mind
Source: Cognition. 2020 Jan;194:104039. doi: 10.1016/j.cognition.2019.104039 (PMC6891878; doi:10.1016/j.cognition.2019.104039)
Supplement: Supplementary data 2 [file mmc2.xml]

<?xml version="1.0" encoding="utf-8" standalone="no"?>
<data>
  <datasets>
    <author>mathis.trautwein@gmail.com;trautwein@cbs.mpg.de</author>
    <type>0</type>
    <dataset>
      <value>3</value>
      <reason>The authors do not have permission to share data</reason>
      <comments />
    </dataset>
  </datasets>
</data>
